# Supplementary material for: Leveraging Network Target Theory for Efficient Prediction of Drug‐Disease Interactions: A Transfer Learning Approach
Source: Adv Sci (Weinh). 2025 Jan 28;12(11):2409130. doi: 10.1002/advs.202409130 (PMC11923905; doi:10.1002/advs.202409130)
Supplement: Supplementary file 1 — Supporting Tables [file ADVS-12-2409130-s001.zip]

Archive with 11 entries (11 files):
- Table S4 Cisplatin_lupeol_kegg.xlsx
- Table S5 Sorafenib_Sulfasalazine_go.xlsx
- Table S6 Sorafenib_Sulfasalazine_kegg.xlsx
- Table S7 Cytarabine_Docetaxel_go.xlsx
- Table S8 Cytarabine_Docetaxel_kegg.xlsx
- Table S9 Cytarabine_Oxaliplatin_go.xlsx
- Table S10 Cytarabine_Oxaliplatin_kegg.xlsx
- Supplementary materials.xlsx
- Table S1 Curcumin_Mitomycin_go.xlsx
- Table S2 Curcumin_Mitomycin_kegg.xlsx
- Table S3 Cisplatin_lupeol_go.xlsx
