# Supplementary material for: Leveraging Network Target Theory for Efficient Prediction of Drug‐Disease Interactions: A Transfer Learning Approach
Source: Adv Sci (Weinh). 2025 Jan 28;12(11):2409130. doi: 10.1002/advs.202409130 (PMC11923905; doi:10.1002/advs.202409130)
Supplement: Supplementary file 1 — Supporting Tables [file ADVS-12-2409130-s001.zip › Table S4 Cisplatin_lupeol_kegg.xlsx]

## Sheet: Sheet 1
Description
