# Supplementary material for: Leveraging Network Target Theory for Efficient Prediction of Drug‐Disease Interactions: A Transfer Learning Approach
Source: Adv Sci (Weinh). 2025 Jan 28;12(11):2409130. doi: 10.1002/advs.202409130 (PMC11923905; doi:10.1002/advs.202409130)
Supplement: Supplementary file 1 — Supporting Tables [file ADVS-12-2409130-s001.zip › Supplementary materials.xlsx]

## Sheet: Sheet1
drugs	gene	walk
['Curcumin', 'Mitomycin']	['GTF3C4', 'REEP6', 'CABLES1', 'MRPL33', 'CMTM4', 'MLKL', 'ZNF385D', 'ARPIN', 'EFHD2', 'ZBTB10', 'ZNF215', 'SHOC2', 'MALL', 'RHOXF1', 'MEST', 'ELL3', 'FES', 'MAST2', 'GABBR1', 'DMAC2', 'CABCOCO1', 'PTPN11', 'WDR78', 'OR2T6', 'RPGRIP1L', 'PSG7', 'BDP1', 'MLLT10', 'TNIP1', 'ZNF207', 'MRGPRX2', 'DST', 'STK3', 'MTHFD1', 'SRSF12', 'CSF1R', 'BCCIP', 'PCDHB7', 'MPG', 'GNRH1', 'OAF', 'FUT4', 'TMEM139', '…	[0.0, 0.0, 0.0, 0.0, 0.0, 0.0, 0.0, 0.0, 0.0, 0.0, 0.0, 0.0, 0.0, 0.0, 0.0, 0.0, -0.1510858187, 0.0, 0.0, 0.0, 0.0, 10.5089958141, 0.0, 0.0, 0.0, 0.0, 0.0, 0.0, 0.0, 0.0, 0.0, 0.0, 0.0, 0.0, 0.0, 1.4713000923, 0.0, 0.0, 0.0, 0.0, 0.0, 0.0, 0.0, 0.0, 0.0, 0.0, 0.0, 0.0, 0.0, 0.0, -2.3472556597, -0.6302494097, 0.0, 0.0, 0.0, 0.0, 0.0, -2.720207638, 0.0, 0.0, 0.0, 0.0, 0.0, 0.0, 0.0, 0.0, 0.0, 0.0, …
['Aspirin', 'Doxorubicin']	['GTF3C4', 'REEP6', 'CABLES1', 'MRPL33', 'CMTM4', 'MLKL', 'ZNF385D', 'ARPIN', 'EFHD2', 'ZBTB10', 'ZNF215', 'SHOC2', 'MALL', 'RHOXF1', 'MEST', 'ELL3', 'FES', 'MAST2', 'GABBR1', 'DMAC2', 'CABCOCO1', 'PTPN11', 'WDR78', 'OR2T6', 'RPGRIP1L', 'PSG7', 'BDP1', 'MLLT10', 'TNIP1', 'ZNF207', 'MRGPRX2', 'DST', 'STK3', 'MTHFD1', 'SRSF12', 'CSF1R', 'BCCIP', 'PCDHB7', 'MPG', 'GNRH1', 'OAF', 'FUT4', 'TMEM139', '…	[0.0, 0.0, 0.0, 0.0, 0.0, 0.0, 0.0, 0.0, 0.0, 0.0, 0.0, 0.0, 0.0, 0.0, 0.0, 0.0, 0.0, 0.0, 0.0, 0.0, 0.0, -0.3753917639, 0.0, 0.0, 0.0, 0.0, 0.0, 0.0, 0.0, 0.0, 0.0, 0.0, 0.0, 0.0, 0.0, -1.203780519, 0.0, 0.0, 0.0, 0.0, 0.0, 0.0, 0.0, 0.0, 0.0, 0.0, 0.0, 0.0, 0.0, 0.0, 0.5403600877, -0.6983372961000001, 0.0, 0.0, 0.0, 0.0, 1.4040303472, -0.1849952128, 0.0, 0.0, 0.0, 0.0, 0.0, 0.0, 0.0, 0.0, 0.0, …
['Doxorubicin', 'lupeol']	['GTF3C4', 'REEP6', 'CABLES1', 'MRPL33', 'CMTM4', 'MLKL', 'ZNF385D', 'ARPIN', 'EFHD2', 'ZBTB10', 'ZNF215', 'SHOC2', 'MALL', 'RHOXF1', 'MEST', 'ELL3', 'FES', 'MAST2', 'GABBR1', 'DMAC2', 'CABCOCO1', 'PTPN11', 'WDR78', 'OR2T6', 'RPGRIP1L', 'PSG7', 'BDP1', 'MLLT10', 'TNIP1', 'ZNF207', 'MRGPRX2', 'DST', 'STK3', 'MTHFD1', 'SRSF12', 'CSF1R', 'BCCIP', 'PCDHB7', 'MPG', 'GNRH1', 'OAF', 'FUT4', 'TMEM139', '…	[0.0, 0.0, 0.0, 0.0, 0.0, 0.0, 0.0, 0.0, 0.0, 0.0, 0.0, 0.0, 0.0, 0.0, 0.0, 0.0, 0.0, 0.0, 0.0, 0.0, 0.0, -0.0583768516, 0.0, 0.0, 0.0, 0.0, 0.0, 0.0, 0.0, 0.0, 0.0, 0.0, 0.0, 0.0, 0.0, 0.23907956870000002, 0.0, 0.0, 0.0, 0.0, 0.0, 0.0, 0.0, 0.0, 0.0, 0.0, 0.0, 0.0, 0.0, 0.0, -0.4876749791, 0.0, 0.0, 0.0, -0.9025000000000001, 0.0, 1.4040303472, 0.5133420833, 0.0, 0.0, 0.0, 0.0, 0.0, 0.0, 0.0, 0.0…
['Cisplatin', 'lupeol']	['GTF3C4', 'REEP6', 'CABLES1', 'MRPL33', 'CMTM4', 'MLKL', 'ZNF385D', 'ARPIN', 'EFHD2', 'ZBTB10', 'ZNF215', 'SHOC2', 'MALL', 'RHOXF1', 'MEST', 'ELL3', 'FES', 'MAST2', 'GABBR1', 'DMAC2', 'CABCOCO1', 'PTPN11', 'WDR78', 'OR2T6', 'RPGRIP1L', 'PSG7', 'BDP1', 'MLLT10', 'TNIP1', 'ZNF207', 'MRGPRX2', 'DST', 'STK3', 'MTHFD1', 'SRSF12', 'CSF1R', 'BCCIP', 'PCDHB7', 'MPG', 'GNRH1', 'OAF', 'FUT4', 'TMEM139', '…	[0.0, 0.0, 0.0, 0.0, 0.0, 0.0, 0.0, 0.0, 0.0, 0.0, 0.0, 0.0811251132, 0.0, 0.0, 0.0, 15.0, -2.0516590223, 0.0, 45.1470738914, 0.0, 0.0, 18.629823854, 0.0, 0.0, 0.0, 0.0, 0.0, 6.8086738408, 0.0, 0.0, 18.913555752, -1.9565239487000001, 0.0, 0.0, 0.0, 3.3861928505, 0.0, 0.0, 83.2097621496, 30.4134433885, 0.0, 0.0, 0.0, 0.0, 0.0, 0.0, 0.0, 45.9335825547, 0.0, 0.0, -4.2252074113, -2.1091688077, 0.0, 0…
['Sorafenib', 'Sulfasalazine']	['GTF3C4', 'REEP6', 'CABLES1', 'MRPL33', 'CMTM4', 'MLKL', 'ZNF385D', 'ARPIN', 'EFHD2', 'ZBTB10', 'ZNF215', 'SHOC2', 'MALL', 'RHOXF1', 'MEST', 'ELL3', 'FES', 'MAST2', 'GABBR1', 'DMAC2', 'CABCOCO1', 'PTPN11', 'WDR78', 'OR2T6', 'RPGRIP1L', 'PSG7', 'BDP1', 'MLLT10', 'TNIP1', 'ZNF207', 'MRGPRX2', 'DST', 'STK3', 'MTHFD1', 'SRSF12', 'CSF1R', 'BCCIP', 'PCDHB7', 'MPG', 'GNRH1', 'OAF', 'FUT4', 'TMEM139', '…	[0.0, 0.0, 0.0, 0.0, 0.0, 0.0, 0.0, 0.0, 0.0, 0.0, 0.0, 0.0, 0.0, 0.0, 0.0, 0.0, 0.0, 0.0, 0.0, 0.0, 0.0, 1.3221098456, 0.0, 0.0, 0.0, 0.0, 0.0, -0.6302494097, 0.0, 0.0, 0.0, 0.0, 0.7350918906, 0.0, 0.0, 1.6850918905999999, 0.0, 0.0, 0.0, 0.0, 0.0, 0.0, 0.0, 0.0, 0.0, 0.0, 0.0, 0.0, 0.0, 0.0, -0.7737809375, 0.0, 0.0, 0.0, 0.0, 0.0, 0.0, -1.547561875, 0.0, 0.0, 0.0, 0.0, 0.0, 0.0, 0.0, 0.0, 0.0, 0…
['Meloxicam', 'Sorafenib']	['GTF3C4', 'REEP6', 'CABLES1', 'MRPL33', 'CMTM4', 'MLKL', 'ZNF385D', 'ARPIN', 'EFHD2', 'ZBTB10', 'ZNF215', 'SHOC2', 'MALL', 'RHOXF1', 'MEST', 'ELL3', 'FES', 'MAST2', 'GABBR1', 'DMAC2', 'CABCOCO1', 'PTPN11', 'WDR78', 'OR2T6', 'RPGRIP1L', 'PSG7', 'BDP1', 'MLLT10', 'TNIP1', 'ZNF207', 'MRGPRX2', 'DST', 'STK3', 'MTHFD1', 'SRSF12', 'CSF1R', 'BCCIP', 'PCDHB7', 'MPG', 'GNRH1', 'OAF', 'FUT4', 'TMEM139', '…	[0.0, 0.0, 0.0, 0.0, 0.0, 0.0, 0.0, 0.0, 0.0, 0.0, 0.0, 0.0, 0.0, 0.0, 0.0, 0.0, -0.7350918906, 0.0, 0.0, 0.0, 0.0, -0.6532690229, 0.0, 0.0, 0.0, 0.0, 0.0, 0.0, 0.0, 0.0, 0.0, 0.0, 0.7350918906, 0.0, 0.0, 3.2733790781, 0.0, 0.0, 0.0, 0.0, 0.0, 0.0, 0.0, 0.0, 0.0, 0.0, 0.0, 0.0, 0.0, 0.0, -0.5403600877, 0.0, 0.0, 0.0, 0.0, 0.0, 0.0, -2.8879603169, 0.0, 0.0, 0.0, 0.0, 0.0, 0.0, 0.0, 0.5133420833, 0…
['Cytarabine', 'Oxaliplatin']	['GTF3C4', 'REEP6', 'CABLES1', 'MRPL33', 'CMTM4', 'MLKL', 'ZNF385D', 'ARPIN', 'EFHD2', 'ZBTB10', 'ZNF215', 'SHOC2', 'MALL', 'RHOXF1', 'MEST', 'ELL3', 'FES', 'MAST2', 'GABBR1', 'DMAC2', 'CABCOCO1', 'PTPN11', 'WDR78', 'OR2T6', 'RPGRIP1L', 'PSG7', 'BDP1', 'MLLT10', 'TNIP1', 'ZNF207', 'MRGPRX2', 'DST', 'STK3', 'MTHFD1', 'SRSF12', 'CSF1R', 'BCCIP', 'PCDHB7', 'MPG', 'GNRH1', 'OAF', 'FUT4', 'TMEM139', '…	[0.0, 0.0, 0.0, 0.0, 0.0, 0.0, 0.0, 0.0, 0.0, 0.0, 0.0, 0.0, 0.0, 0.0, 0.0, 0.0, 1.67188125, 0.0, 44.8781254253, 0.0, 0.0, 33.3864971004, 0.0, 0.0, 0.0, 0.0, 0.0, 0.6983372961000001, 0.0, 0.0, 0.0, -0.7737809375, 0.0, 0.0, 0.0, -4.3814725903, 0.0, 0.0, 0.0, 0.0, 0.0, 0.0, 0.0, 0.0, 0.0, 0.0, 0.0, 12.5467432336, 0.0, 0.0, -0.6634204313000001, 3.845677468, 0.0, 0.0, 1.67188125, 0.0, 1.1390970269, -…
['Cytarabine', 'Docetaxel']	['GTF3C4', 'REEP6', 'CABLES1', 'MRPL33', 'CMTM4', 'MLKL', 'ZNF385D', 'ARPIN', 'EFHD2', 'ZBTB10', 'ZNF215', 'SHOC2', 'MALL', 'RHOXF1', 'MEST', 'ELL3', 'FES', 'MAST2', 'GABBR1', 'DMAC2', 'CABCOCO1', 'PTPN11', 'WDR78', 'OR2T6', 'RPGRIP1L', 'PSG7', 'BDP1', 'MLLT10', 'TNIP1', 'ZNF207', 'MRGPRX2', 'DST', 'STK3', 'MTHFD1', 'SRSF12', 'CSF1R', 'BCCIP', 'PCDHB7', 'MPG', 'GNRH1', 'OAF', 'FUT4', 'TMEM139', '…	[0.0, 0.0, 0.0, 0.0, 0.0, 0.0, 0.0, 0.0, 0.0, 0.0, 0.0, 0.0, 0.0, 0.0, 0.0, 0.0, 1.6290125, 0.0, 0.0, 0.0, 0.0, -1.9710775878, 0.0, 0.0, 0.0, 0.0, 0.0, 0.0, 0.0, 0.0, 0.0, 0.0, 0.0, 0.0, 0.0, -0.5987369392, 0.0, 0.0, 0.0, 0.0, 0.0, 0.0, 0.0, 0.0, 0.0, 0.0, 0.0, 0.0, 0.0, 0.0, -0.6983372961000001, 0.0, 0.0, 0.0, 0.0, 0.0, 1.1675370315, 0.0, 0.0, 0.0, 0.0, 0.0, -0.5688000923000001, 0.0, 0.0, 1.6311…
